# Supplementary material for: PySmooth: a Python tool for the removal and correction of genotyping errors
Source: BMC Res Notes. 2024 Apr 11;17:103. doi: 10.1186/s13104-024-06753-4 (PMC11010338; doi:10.1186/s13104-024-06753-4)
Supplement: Supplementary file 1 — Additional file 1 [file 13104_2024_6753_MOESM1_ESM.zip › Example_input_output/my_genotype_file.csv]

chromosome	position(bp)	marker	REF	ALT	RIL_1	RIL_2	RIL_3	RIL_4	RIL_5	RIL_6	RIL_7	RIL_10	RIL_11	RIL_12	RIL_13	RIL_14	RIL_16	RIL_18	RIL_19	RIL_20	RIL_21	RIL_22	RIL_23	RIL_24	RIL_25	RIL_26	RIL_27	RIL_28	RIL_30	RIL_31	RIL_32	RIL_33	RIL_34	RIL_35	RIL_37	RIL_38	RIL_39	RIL_40	RIL_41	RIL_43	RIL_45	RIL_46	RIL_47	RIL_48	RIL_49	RIL_50
chr1	13586	SL2.50ch01_13586	NA	NA	B	A	A	U	B	A	B	A	A	A	B	A	B	A	A	B	A	A	B	A	A	B	B	B	B	A	A	B	B	B	A	B	A	U	B	A	H	H	U	A	H	B
chr1	36655	SL2.50ch01_36655	NA	NA	B	A	U	A	B	A	B	A	A	A	B	A	B	A	A	B	A	A	U	A	A	B	B	B	B	A	A	B	B	B	A	B	A	B	B	A	U	U	B	U	B	U
chr1	40187	SL2.50ch01_40187	NA	NA	B	A	A	A	B	A	B	U	A	A	B	A	B	A	A	B	A	A	B	A	A	B	B	B	B	A	A	B	B	B	A	B	U	B	B	A	U	B	B	A	B	B
chr1	43244	SL2.50ch01_43244	NA	NA	B	A	A	A	B	A	B	B	A	A	B	A	B	A	A	B	A	A	B	A	A	B	B	B	B	A	A	B	B	B	A	B	H	B	B	A	B	A	B	A	B	B
chr1	57407	SL2.50ch01_57407	NA	NA	B	A	A	A	B	A	B	H	H	A	B	A	B	A	A	A	A	A	B	A	A	B	B	B	B	A	A	B	B	B	A	B	U	B	B	A	A	U	B	A	B	B
chr1	57643	SL2.50ch01_57643	NA	NA	B	A	A	A	B	A	B	H	U	A	B	A	B	A	A	B	A	A	B	A	A	B	B	B	B	A	A	B	B	B	A	B	U	B	B	A	A	U	B	A	B	B
chr1	58679	SL2.50ch01_58679	NA	NA	B	A	A	A	B	A	B	U	A	A	B	A	B	A	A	B	A	A	B	A	A	B	B	B	B	A	A	B	B	B	A	B	A	B	B	A	A	B	B	A	H	B
chr1	94397	SL2.50ch01_94397	NA	NA	B	A	A	A	B	A	B	U	A	A	B	A	B	A	A	B	A	A	B	A	A	B	B	B	B	A	A	B	B	B	A	B	H	B	B	A	A	B	B	A	B	B
chr1	95261	SL2.50ch01_95261	NA	NA	B	A	H	A	B	A	B	U	A	A	B	A	B	A	A	B	A	A	B	A	A	B	B	B	B	A	A	B	B	B	A	B	A	B	B	A	A	U	B	A	B	B
chr1	96917	SL2.50ch01_96917	NA	NA	B	A	A	A	B	A	B	A	A	A	B	A	B	A	A	B	A	A	B	H	A	B	B	B	B	A	A	B	B	B	A	B	A	B	B	A	A	H	U	A	B	B
chr1	106627	SL2.50ch01_106627	NA	NA	B	A	A	A	B	A	B	H	A	A	B	A	B	A	A	B	A	H	B	A	A	B	B	B	B	A	A	B	B	B	A	B	H	B	B	A	A	H	H	A	B	B
chr1	106629	SL2.50ch01_106629	NA	NA	B	A	A	A	B	A	B	H	A	A	B	A	B	A	A	B	A	H	B	A	A	B	B	B	B	A	A	B	B	B	A	B	H	B	B	A	A	H	H	A	B	B
chr1	106702	SL2.50ch01_106702	NA	NA	B	A	A	A	B	A	B	H	A	A	B	A	B	A	A	B	A	H	B	A	A	B	B	B	B	A	A	B	B	B	A	B	H	B	B	A	A	H	H	A	B	B
chr1	109078	SL2.50ch01_109078	NA	NA	B	A	A	A	B	A	B	H	A	A	B	A	B	A	A	B	A	A	B	A	A	B	B	B	B	A	H	B	B	B	A	B	U	B	B	A	A	U	B	A	B	B
chr1	112255	SL2.50ch01_112255	NA	NA	B	A	A	A	B	A	B	H	A	A	B	A	B	A	A	B	A	A	B	A	A	B	B	B	B	A	A	B	B	B	A	B	U	B	B	A	A	U	B	A	U	B
chr1	130372	SL2.50ch01_130372	NA	NA	B	A	A	A	B	A	B	H	A	A	B	A	B	A	A	B	A	A	B	A	A	B	B	B	B	A	A	B	B	B	A	B	A	B	B	A	A	A	B	A	A	B
chr1	132460	SL2.50ch01_132460	NA	NA	B	A	A	A	B	A	B	H	A	A	B	A	B	A	A	B	A	A	B	A	A	B	B	B	B	A	A	B	B	B	A	B	A	B	B	A	A	U	B	A	U	B
chr1	138566	SL2.50ch01_138566	NA	NA	B	A	A	A	B	A	B	H	A	A	B	A	B	A	A	B	A	A	B	A	A	B	B	B	B	A	A	B	B	B	A	B	A	B	B	A	A	B	B	A	B	B
chr1	162010	SL2.50ch01_162010	NA	NA	B	A	A	A	B	A	B	H	A	A	B	A	B	A	A	B	H	A	B	A	A	B	B	B	B	A	A	B	B	B	A	B	A	B	B	A	A	H	B	A	B	B
chr1	175524	SL2.50ch01_175524	NA	NA	B	A	A	A	B	A	B	H	A	A	B	A	B	A	A	B	U	A	B	A	A	B	B	B	B	A	A	B	B	B	A	B	A	B	B	A	A	U	U	A	B	B
chr1	182956	SL2.50ch01_182956	NA	NA	B	A	A	A	B	A	B	H	A	A	B	A	B	A	A	B	U	A	B	A	A	B	B	B	B	A	A	B	B	B	A	B	A	A	B	A	A	U	A	A	B	B
chr1	183339	SL2.50ch01_183339	NA	NA	B	A	A	A	B	A	B	H	A	A	B	A	B	A	A	B	A	A	B	A	A	B	B	B	B	A	A	B	B	B	A	B	A	U	B	A	A	U	U	A	B	B
chr1	187073	SL2.50ch01_187073	NA	NA	B	A	A	A	B	A	B	H	A	A	B	A	B	A	A	B	A	A	B	A	A	B	B	B	B	A	A	B	B	B	A	B	A	B	B	A	A	A	B	A	B	B
chr1	267187	SL2.50ch01_267187	NA	NA	B	A	A	A	B	A	B	U	A	A	B	A	B	A	A	B	A	A	B	A	A	B	B	B	B	A	A	B	B	B	A	B	A	B	B	A	A	U	B	A	B	B
chr1	306675	SL2.50ch01_306675	NA	NA	B	A	A	A	B	A	B	A	A	A	B	A	B	A	A	B	A	A	B	A	A	B	U	B	B	A	A	B	B	B	A	B	A	B	B	A	A	U	B	A	B	B
chr1	316326	SL2.50ch01_316326	NA	NA	B	A	A	A	B	A	B	H	A	A	B	A	B	A	A	B	A	A	B	A	A	B	U	B	B	A	A	B	B	B	A	B	H	B	B	A	A	B	B	A	B	B
chr1	316342	SL2.50ch01_316342	NA	NA	B	A	A	A	B	A	B	H	A	A	B	A	B	A	A	H	A	A	B	A	A	B	A	B	B	A	A	B	B	B	A	B	H	B	B	A	A	B	B	A	B	B
chr1	316445	SL2.50ch01_316445	NA	NA	B	A	A	A	B	A	B	H	A	A	B	A	B	A	A	B	A	A	B	A	A	B	A	B	B	A	A	B	B	B	A	B	H	B	B	A	A	B	B	A	B	B
chr1	324006	SL2.50ch01_324006	NA	NA	B	A	A	A	B	A	B	A	A	A	B	A	B	A	A	B	A	A	B	A	A	B	A	B	B	A	A	U	B	B	A	B	H	B	B	A	A	A	B	A	B	B
chr1	351970	SL2.50ch01_351970	NA	NA	B	A	A	A	B	A	B	A	A	A	B	A	B	A	A	B	A	A	B	A	A	B	A	B	H	A	A	U	B	B	A	B	A	A	B	A	A	U	B	A	B	B
chr1	356166	SL2.50ch01_356166	NA	NA	B	A	A	A	B	A	B	A	A	A	B	A	B	A	A	B	A	A	B	A	A	B	A	B	B	A	A	A	B	B	A	B	A	U	B	A	A	B	B	A	B	B
chr1	359248	SL2.50ch01_359248	NA	NA	B	A	A	A	B	A	B	U	A	A	B	A	B	A	A	B	A	A	B	A	A	B	A	B	B	A	A	A	B	B	A	B	H	B	B	A	A	H	A	A	B	B
chr1	359351	SL2.50ch01_359351	NA	NA	B	A	A	A	B	A	B	U	A	A	B	A	B	A	A	B	A	A	B	A	A	B	A	B	B	A	A	A	B	B	A	B	A	B	B	A	A	H	A	A	B	U
chr1	359637	SL2.50ch01_359637	NA	NA	B	A	A	A	B	A	B	B	A	A	B	A	B	A	A	B	A	H	B	A	A	B	A	B	B	A	A	A	B	B	A	B	H	B	B	A	A	H	B	A	B	U
chr1	389976	SL2.50ch01_389976	NA	NA	B	A	A	A	B	A	B	A	A	A	B	A	B	A	A	B	A	A	B	A	A	B	A	B	B	A	A	A	B	B	A	B	A	B	B	A	A	U	B	A	B	U
chr1	400223	SL2.50ch01_400223	NA	NA	B	A	A	A	B	A	B	A	A	A	B	A	B	A	A	B	A	A	B	A	A	B	A	B	B	A	A	A	B	B	A	B	H	B	B	A	A	U	B	A	B	U
chr1	437981	SL2.50ch01_437981	NA	NA	B	A	A	A	B	A	B	A	A	A	B	A	B	A	A	B	A	A	B	A	A	B	A	B	B	A	A	A	B	B	H	B	A	B	B	A	A	U	B	A	B	U
chr1	452890	SL2.50ch01_452890	NA	NA	B	A	A	A	B	A	B	A	A	A	B	A	B	A	A	B	A	A	B	A	A	B	A	B	B	A	A	A	B	B	A	B	A	B	B	A	A	A	B	A	B	A
chr1	465424	SL2.50ch01_465424	NA	NA	B	A	A	A	B	A	B	A	A	A	B	A	B	A	A	B	A	A	B	A	A	B	A	B	B	A	A	A	B	B	A	B	A	B	B	A	A	B	B	A	B	U
chr1	472012	SL2.50ch01_472012	NA	NA	B	A	A	A	B	A	B	A	A	A	B	A	B	A	A	B	A	A	B	A	A	B	A	B	B	A	A	A	B	B	A	B	U	B	B	A	A	B	B	A	B	U
chr1	472121	SL2.50ch01_472121	NA	NA	B	A	A	A	B	A	B	A	A	A	B	A	B	A	A	B	A	A	B	A	A	B	A	B	B	A	A	A	B	B	A	B	U	B	B	A	A	B	B	A	B	U
chr1	493304	SL2.50ch01_493304	NA	NA	B	A	A	A	B	A	B	A	A	A	B	A	B	A	A	B	A	A	B	A	A	B	A	B	B	A	A	A	B	B	A	B	B	B	B	A	A	U	U	A	B	U
chr1	500175	SL2.50ch01_500175	NA	NA	B	A	A	A	B	A	B	A	A	A	B	A	B	A	A	B	A	A	B	A	A	B	A	B	H	A	A	A	B	B	A	B	A	B	B	A	A	A	H	A	B	B
chr1	501140	SL2.50ch01_501140	NA	NA	B	A	A	A	B	A	B	A	A	A	B	A	B	A	A	B	A	A	B	A	A	B	A	B	B	A	A	A	B	B	A	B	A	B	B	A	A	U	H	A	B	B
chr1	505959	SL2.50ch01_505959	NA	NA	B	A	A	A	B	A	B	A	A	A	B	A	B	A	A	B	A	A	B	A	A	B	A	B	B	A	A	A	B	B	A	B	A	B	B	A	A	U	H	A	B	B
chr1	506167	SL2.50ch01_506167	NA	NA	B	A	A	A	B	A	B	H	A	A	B	A	B	A	A	B	A	A	B	A	A	B	A	B	B	A	A	A	B	B	A	B	A	B	B	A	A	U	H	A	B	B
chr1	511799	SL2.50ch01_511799	NA	NA	B	A	A	A	B	A	B	H	A	A	B	A	B	A	A	B	A	A	B	A	A	B	A	B	B	A	A	A	B	B	A	B	A	B	B	A	A	B	H	A	B	B
chr1	514647	SL2.50ch01_514647	NA	NA	B	A	A	A	B	A	B	U	A	A	B	A	B	A	A	B	A	A	B	A	A	B	A	B	B	A	A	A	B	B	A	B	A	B	B	A	A	H	H	A	B	B
chr1	514822	SL2.50ch01_514822	NA	NA	B	A	A	A	B	A	B	B	A	A	B	A	B	A	A	B	A	A	B	A	A	B	A	B	B	A	A	A	B	B	A	B	A	B	B	A	A	H	H	A	B	B
chr1	514845	SL2.50ch01_514845	NA	NA	B	A	A	A	B	A	B	B	A	A	B	A	B	A	A	B	A	A	B	A	A	B	A	B	B	A	A	A	B	B	A	B	A	B	B	A	A	H	B	A	B	B
chr1	521103	SL2.50ch01_521103	NA	NA	B	A	A	A	B	A	B	A	A	A	B	A	B	A	A	B	A	A	B	A	A	B	A	B	B	A	A	A	B	B	A	B	A	B	B	A	A	U	B	A	U	B
chr1	521188	SL2.50ch01_521188	NA	NA	B	A	A	A	B	A	B	A	A	A	B	A	B	A	A	B	A	A	B	A	A	B	A	B	B	A	A	A	B	B	A	B	A	B	B	A	A	U	B	A	U	B
chr1	521423	SL2.50ch01_521423	NA	NA	B	A	A	A	B	A	B	H	A	A	B	A	B	A	A	B	A	A	B	A	A	B	A	B	B	A	A	A	B	B	A	B	U	B	B	A	A	A	B	A	U	B
chr1	537347	SL2.50ch01_537347	NA	NA	B	A	A	A	B	A	B	A	A	A	B	A	B	A	A	B	A	A	B	U	A	B	A	B	B	A	A	A	B	B	A	B	H	B	B	A	A	H	B	A	H	B
chr1	537503	SL2.50ch01_537503	NA	NA	B	A	A	A	B	A	B	A	A	A	B	A	B	A	A	B	A	A	B	B	A	B	A	B	B	A	A	A	B	B	A	B	H	B	B	A	A	H	B	A	B	B
chr1	537538	SL2.50ch01_537538	NA	NA	B	A	A	A	B	A	B	A	A	A	B	A	B	A	A	B	A	A	B	A	A	B	A	B	B	A	A	A	B	B	A	B	H	B	B	A	A	H	B	A	B	B
chr1	541692	SL2.50ch01_541692	NA	NA	B	A	A	A	B	A	B	H	A	A	B	A	B	A	A	B	A	A	H	A	A	B	A	B	B	A	A	A	B	B	A	B	U	B	B	A	A	B	B	A	B	B
chr1	542133	SL2.50ch01_542133	NA	NA	B	A	A	A	B	A	B	A	A	A	B	A	B	A	A	B	A	A	B	A	A	B	A	B	B	A	A	A	B	B	A	B	A	B	B	A	A	H	B	A	B	B
chr1	544918	SL2.50ch01_544918	NA	NA	B	A	A	A	B	A	B	A	A	A	B	A	B	A	A	B	A	A	B	A	A	B	A	B	B	A	A	A	B	B	A	B	A	B	B	A	A	A	B	A	B	B
chr1	545778	SL2.50ch01_545778	NA	NA	B	A	A	A	B	A	B	H	A	A	B	A	B	A	A	B	A	A	B	A	A	B	A	B	B	A	A	A	B	B	A	B	H	B	B	A	A	A	B	A	B	B
chr1	545804	SL2.50ch01_545804	NA	NA	B	A	A	A	B	A	B	H	A	A	B	A	B	A	A	B	A	A	B	A	A	B	A	B	B	A	A	A	B	B	A	B	H	B	B	A	A	A	B	A	B	B
chr1	547433	SL2.50ch01_547433	NA	NA	B	A	A	A	B	A	B	H	A	A	B	A	B	A	A	B	A	A	B	A	A	B	A	B	B	A	A	A	B	B	A	B	H	B	B	A	A	A	B	A	B	B
chr1	548497	SL2.50ch01_548497	NA	NA	B	A	A	A	B	A	B	U	A	A	B	A	B	A	A	B	A	A	B	A	A	B	A	B	B	A	A	A	B	B	A	B	A	B	B	A	A	A	B	A	B	B
chr1	549305	SL2.50ch01_549305	NA	NA	B	A	A	A	B	A	B	U	A	A	B	A	B	A	A	B	A	A	B	A	A	B	A	B	B	A	A	A	B	B	A	B	A	B	B	A	A	A	B	A	B	B
chr1	554408	SL2.50ch01_554408	NA	NA	B	A	A	A	B	A	B	U	A	A	B	A	B	A	A	B	A	A	U	A	A	B	A	B	B	A	A	A	B	B	A	B	A	B	B	A	A	A	U	A	U	B
chr1	554489	SL2.50ch01_554489	NA	NA	B	A	A	A	B	A	B	B	A	A	B	A	B	A	A	B	A	A	A	A	A	B	A	B	B	A	A	A	B	B	A	B	A	B	B	A	A	A	U	A	U	B
chr1	554532	SL2.50ch01_554532	NA	NA	B	A	A	A	B	A	B	U	A	A	B	A	B	A	A	B	A	A	U	A	A	B	A	B	B	A	A	A	B	B	A	B	A	B	B	A	A	A	U	A	U	B
chr1	572239	SL2.50ch01_572239	NA	NA	B	A	A	A	B	A	B	U	A	A	B	A	B	A	A	B	A	A	U	A	A	B	A	B	B	A	A	A	B	B	A	B	A	B	B	A	A	A	H	A	A	B
chr1	572459	SL2.50ch01_572459	NA	NA	B	A	A	A	B	A	B	U	A	A	B	A	B	A	A	B	A	A	B	A	A	B	A	B	B	A	A	A	B	B	A	B	A	B	B	A	A	A	H	A	U	B
chr1	572857	SL2.50ch01_572857	NA	NA	B	A	A	A	B	A	B	H	A	A	B	A	B	A	A	B	A	A	B	A	A	B	A	B	B	A	A	A	B	B	A	B	A	B	B	A	A	A	B	A	H	B
chr1	585421	SL2.50ch01_585421	NA	NA	B	A	A	A	B	A	B	H	A	A	B	A	B	A	A	B	A	A	B	A	A	B	A	B	B	B	A	A	B	B	A	B	U	B	B	A	A	B	B	A	U	B
chr1	595218	SL2.50ch01_595218	NA	NA	B	A	A	A	B	A	B	H	A	A	B	A	B	A	A	B	A	A	B	A	A	B	A	B	B	A	A	A	B	B	A	B	U	B	B	A	A	A	B	A	U	B
chr1	595768	SL2.50ch01_595768	NA	NA	B	A	A	A	B	A	B	A	A	A	B	A	B	A	A	B	A	A	B	A	A	B	A	B	B	A	A	A	B	B	A	B	H	B	B	A	A	U	B	A	U	B
chr1	595933	SL2.50ch01_595933	NA	NA	B	A	A	A	B	A	B	A	A	A	B	A	B	A	A	B	A	A	B	A	A	B	A	B	B	A	A	A	B	B	A	B	H	B	B	H	A	U	B	A	U	B
chr1	603586	SL2.50ch01_603586	NA	NA	B	A	A	A	B	A	B	A	A	A	B	A	B	A	A	B	A	A	B	A	A	B	A	B	B	A	A	A	B	B	A	B	H	B	B	U	A	B	B	A	B	B
chr1	603896	SL2.50ch01_603896	NA	NA	B	A	A	A	B	A	B	A	A	A	B	A	B	A	A	B	A	A	B	A	A	B	A	B	B	A	A	A	B	B	A	B	A	B	B	A	A	B	B	A	A	B
chr1	603954	SL2.50ch01_603954	NA	NA	B	A	A	A	B	A	B	A	A	A	B	A	B	A	A	B	A	A	B	A	A	B	A	H	B	A	A	A	B	B	A	B	A	B	B	A	A	B	B	A	A	B
chr1	615101	SL2.50ch01_615101	NA	NA	B	A	A	B	B	A	B	H	A	A	B	A	B	A	A	B	A	A	B	A	A	B	A	B	B	A	A	A	B	B	A	B	A	B	B	A	A	B	B	A	B	B
chr1	627540	SL2.50ch01_627540	NA	NA	B	A	A	A	B	A	B	A	A	A	B	A	B	A	A	B	A	A	B	A	A	B	A	B	B	A	A	A	B	B	A	B	A	B	B	A	A	B	B	A	B	B
chr1	645645	SL2.50ch01_645645	NA	NA	B	A	A	A	B	A	B	H	A	A	B	A	B	A	A	B	A	A	B	A	A	B	A	B	B	A	A	A	B	B	A	B	H	B	B	A	A	B	H	A	B	B
chr1	647071	SL2.50ch01_647071	NA	NA	B	A	H	A	B	A	B	U	A	A	B	A	B	A	A	B	A	A	B	A	A	B	A	B	B	A	A	A	B	B	A	B	A	B	B	A	A	H	H	A	B	B
chr1	676470	SL2.50ch01_676470	NA	NA	B	A	H	A	B	A	B	A	A	A	B	A	B	A	A	B	A	A	A	A	A	B	A	B	B	A	A	A	B	B	A	B	A	B	B	A	A	U	U	A	B	B
chr1	687288	SL2.50ch01_687288	NA	NA	B	A	U	A	B	A	B	U	A	A	U	A	B	A	A	B	A	A	A	A	A	B	A	B	B	A	A	A	B	B	A	B	A	B	B	A	A	U	U	A	B	B
chr1	688208	SL2.50ch01_688208	NA	NA	B	A	A	A	B	A	B	H	A	A	H	A	B	A	A	B	A	A	A	A	A	B	A	B	B	A	A	A	B	B	A	B	B	B	B	A	A	B	B	A	B	B
chr1	692521	SL2.50ch01_692521	NA	NA	B	A	A	B	B	A	B	H	A	A	B	A	B	A	A	B	A	A	A	A	A	B	A	B	B	A	A	A	B	B	A	B	A	B	B	A	A	U	B	A	B	B
chr1	706875	SL2.50ch01_706875	NA	NA	B	A	A	U	B	A	B	H	A	A	B	A	B	A	A	B	A	A	A	A	A	B	A	B	B	A	A	A	B	B	A	B	A	B	B	A	H	U	B	A	B	B
chr1	720689	SL2.50ch01_720689	NA	NA	B	A	A	U	B	A	B	H	A	A	B	A	B	A	A	B	A	A	A	A	A	B	A	B	B	A	A	A	B	B	A	B	A	B	B	A	U	U	B	A	B	B
chr1	734621	SL2.50ch01_734621	NA	NA	B	A	A	A	B	A	B	H	A	A	B	A	B	A	A	B	A	A	A	A	A	B	A	B	B	A	A	A	B	B	A	B	A	B	B	A	U	U	B	A	U	B
chr1	747297	SL2.50ch01_747297	NA	NA	B	A	A	A	B	A	B	A	A	A	B	A	B	A	A	B	A	A	A	A	A	B	A	B	B	A	A	A	B	B	A	B	A	B	B	A	A	A	B	A	U	B
chr1	760860	SL2.50ch01_760860	NA	NA	B	A	A	A	B	A	B	U	A	A	B	A	B	A	A	B	A	A	A	A	A	B	A	B	B	A	A	A	B	B	A	B	A	B	B	A	A	B	U	A	A	B
chr1	773823	SL2.50ch01_773823	NA	NA	B	A	A	A	B	A	B	B	A	A	B	A	B	A	A	B	A	A	A	A	A	B	A	B	B	A	A	A	B	B	A	B	A	B	B	A	A	H	H	A	U	B
chr1	779051	SL2.50ch01_779051	NA	NA	B	A	A	A	B	A	B	H	A	A	B	A	B	A	A	B	A	A	A	A	A	B	A	B	B	A	A	A	B	B	A	B	A	B	B	A	A	A	B	A	U	B
chr1	792519	SL2.50ch01_792519	NA	NA	B	A	A	A	B	A	B	H	A	A	B	A	B	A	A	B	A	A	A	A	A	B	A	B	B	A	A	A	B	B	A	B	A	B	B	A	A	B	B	A	B	B
chr1	796510	SL2.50ch01_796510	NA	NA	B	A	A	A	B	A	B	H	A	A	B	A	B	A	A	B	A	A	A	A	A	B	A	B	B	A	A	A	B	B	A	B	A	B	B	A	A	B	H	A	B	B
chr1	801222	SL2.50ch01_801222	NA	NA	B	A	A	A	B	A	B	A	A	A	B	A	B	A	A	B	A	A	A	A	A	B	A	B	B	A	A	A	B	B	A	B	A	B	B	A	A	B	B	A	U	B
chr1	806499	SL2.50ch01_806499	NA	NA	B	A	A	A	B	A	B	A	A	A	B	A	B	A	A	B	A	A	A	A	A	B	A	B	B	A	A	A	B	B	A	B	H	B	B	A	A	H	H	A	H	B
chr1	806566	SL2.50ch01_806566	NA	NA	B	A	A	A	B	A	B	A	A	A	B	A	B	A	A	B	A	A	A	A	A	B	A	B	B	A	A	A	B	B	A	B	A	B	B	A	A	A	H	A	A	B
chr1	807008	SL2.50ch01_807008	NA	NA	B	A	A	A	B	A	B	H	A	A	B	A	B	A	A	B	A	A	A	A	A	B	A	B	B	A	A	A	B	B	A	B	A	B	B	A	A	A	H	A	B	B
chr1	832112	SL2.50ch01_832112	NA	NA	B	A	A	A	B	A	B	A	A	A	B	A	B	A	A	B	A	A	A	A	A	B	A	B	B	A	A	A	B	B	A	B	B	B	B	A	A	A	H	A	H	B
chr1	840160	SL2.50ch01_840160	NA	NA	B	A	A	A	B	A	B	U	A	A	B	A	B	A	A	B	A	A	A	A	A	B	A	B	B	A	A	A	B	B	A	B	A	B	B	A	A	A	B	A	B	B
chr1	848543	SL2.50ch01_848543	NA	NA	B	A	A	A	B	A	B	B	A	A	B	A	B	A	A	B	A	A	A	A	A	B	A	B	B	A	A	A	B	B	A	B	A	B	B	A	A	A	H	A	H	B
chr1	848694	SL2.50ch01_848694	NA	NA	B	A	A	A	B	A	B	B	A	A	B	A	B	A	A	B	A	A	A	A	A	B	A	B	B	A	A	A	B	B	A	B	A	B	B	A	A	A	B	A	H	B
chr1	858285	SL2.50ch01_858285	NA	NA	B	A	H	A	B	A	B	A	A	A	B	A	B	A	A	B	A	A	A	A	A	B	A	B	B	A	A	A	B	B	A	B	H	B	B	A	A	H	B	A	B	B
chr1	863477	SL2.50ch01_863477	NA	NA	B	A	U	A	B	A	B	A	A	A	B	A	B	A	A	B	A	A	A	A	A	B	A	B	B	A	A	A	B	B	A	B	A	B	B	A	A	A	B	A	B	B
chr1	869553	SL2.50ch01_869553	NA	NA	B	A	U	A	B	A	B	H	A	A	B	A	B	A	A	B	A	A	A	A	A	B	A	B	B	A	A	A	B	B	A	B	A	B	B	A	A	U	H	A	H	B
chr1	869734	SL2.50ch01_869734	NA	NA	B	A	U	A	B	A	B	H	A	A	B	A	B	A	A	B	A	A	A	A	A	B	A	B	B	A	A	A	B	B	A	B	A	B	B	A	A	U	H	A	A	B
chr1	886144	SL2.50ch01_886144	NA	NA	B	A	U	A	B	A	B	U	A	A	B	A	B	A	A	B	A	A	A	A	A	B	A	B	B	H	A	A	B	B	A	B	A	B	B	A	A	U	U	A	B	B
chr1	886163	SL2.50ch01_886163	NA	NA	B	A	U	A	B	A	B	B	A	A	B	A	B	A	A	B	A	A	A	A	A	B	A	B	B	A	A	A	B	B	A	B	A	B	B	A	A	U	U	A	B	B
chr1	890273	SL2.50ch01_890273	NA	NA	B	A	A	A	B	A	B	U	A	A	B	A	B	A	A	B	A	A	A	A	A	B	A	B	B	A	A	A	B	B	A	B	A	B	B	A	A	B	B	A	U	B
chr1	890313	SL2.50ch01_890313	NA	NA	B	A	A	A	B	A	B	U	A	A	B	A	B	A	A	B	A	A	A	A	A	B	A	B	B	A	A	A	B	B	A	B	A	B	B	A	A	B	B	A	U	B
chr1	892448	SL2.50ch01_892448	NA	NA	B	A	A	A	B	A	B	H	A	A	B	A	B	A	A	B	A	A	A	A	A	B	A	B	B	A	A	A	B	B	A	B	H	B	B	A	A	B	B	A	U	B
chr1	903544	SL2.50ch01_903544	NA	NA	B	A	H	A	B	A	B	U	A	A	B	A	B	A	A	B	A	A	A	A	A	B	A	B	B	A	A	A	B	B	A	B	A	B	B	A	A	U	B	A	U	B
chr1	945089	SL2.50ch01_945089	NA	NA	B	A	U	A	B	A	B	A	A	A	B	A	B	A	A	B	A	H	A	A	A	B	A	B	B	A	A	A	B	B	A	B	H	B	B	A	H	A	H	A	U	B
chr1	946940	SL2.50ch01_946940	NA	NA	B	A	A	A	B	A	B	B	A	A	B	A	B	A	A	B	A	A	A	A	A	B	A	B	B	A	A	A	B	B	A	B	A	B	B	A	B	U	B	A	H	B
chr1	951133	SL2.50ch01_951133	NA	NA	B	A	A	A	B	A	B	B	A	A	B	A	B	A	A	B	A	A	A	A	A	B	A	B	B	A	A	A	B	B	A	B	A	B	B	A	B	B	B	A	B	B
chr1	955974	SL2.50ch01_955974	NA	NA	B	A	A	A	B	A	B	B	A	A	B	A	B	A	A	B	A	A	A	A	A	B	A	B	B	A	A	A	B	B	A	B	A	B	B	A	A	A	B	A	B	B
chr1	980264	SL2.50ch01_980264	NA	NA	B	A	A	A	B	A	B	U	A	A	B	A	B	A	A	B	A	A	A	A	A	B	A	B	B	A	A	A	B	B	A	B	A	B	B	A	A	U	H	A	B	B
chr1	1003236	SL2.50ch01_1003236	NA	NA	B	A	A	A	B	A	U	U	A	A	B	A	B	A	A	B	A	A	A	A	A	B	A	B	B	A	A	A	B	B	A	B	A	B	B	A	U	U	U	A	B	B
chr1	1008563	SL2.50ch01_1008563	NA	NA	B	A	A	A	B	A	H	H	A	A	B	A	B	A	A	B	A	A	A	A	A	B	A	B	B	A	A	A	B	B	A	B	H	B	B	A	H	U	B	A	B	B
