# Supplementary material for: PySmooth: a Python tool for the removal and correction of genotyping errors
Source: BMC Res Notes. 2024 Apr 11;17:103. doi: 10.1186/s13104-024-06753-4 (PMC11010338; doi:10.1186/s13104-024-06753-4)
Supplement: Supplementary file 1 — Additional file 1 [file 13104_2024_6753_MOESM1_ESM.zip › Example_input_output/my_output_chr1.stats.csv]

	A_count	B_count	H_count	U_count	S_count	A_count_perc	B_count_perc	H_count_perc	U_count_perc	S_count_perc
RIL_1	0	119	0	0	0	0.0	1.0	0.0	0.0	0.0
RIL_2	119	0	0	0	0	1.0	0.0	0.0	0.0	0.0
RIL_3	106	0	5	8	0	0.8907563025210085	0.0	0.04170463306932081	0.06670420949918135	0.0
RIL_4	114	2	0	3	0	0.957983193277311	0.01667250437828371	0.0	0.0250052811783866	0.0
RIL_5	0	119	0	0	0	0.0	1.0	0.0	0.0	0.0
RIL_6	119	0	0	0	0	1.0	0.0	0.0	0.0	0.0
RIL_7	0	117	1	1	0	0.0	0.9831932773109243	0.008334500630340384	0.008333921723628856	0.0
RIL_10	40	12	43	24	0	0.33613445378151263	0.10055629885219351	0.3600233707835865	0.20033938472865503	0.0
RIL_11	117	0	1	1	0	0.9831932773109243	0.0	0.008334500630340384	0.008333921723628856	0.0
RIL_12	119	0	0	0	0	1.0	0.0	0.0	0.0	0.0
RIL_13	0	117	1	1	0	0.0	0.9831932773109243	0.008334500630340384	0.008333921723628856	0.0
RIL_14	119	0	0	0	0	1.0	0.0	0.0	0.0	0.0
RIL_16	0	119	0	0	0	0.0	1.0	0.0	0.0	0.0
RIL_18	119	0	0	0	0	1.0	0.0	0.0	0.0	0.0
RIL_19	119	0	0	0	0	1.0	0.0	0.0	0.0	0.0
RIL_20	1	117	1	0	0	0.008403361344537815	0.9831238525631973	0.008333921762803382	0.0	0.0
RIL_21	116	0	1	2	0	0.9747899159663865	0.0	0.008335084401484906	0.01666901074625176	0.0
RIL_22	114	0	5	0	0	0.957983193277311	0.0	0.04168126094570928	0.0	0.0
RIL_23	39	75	1	4	0	0.3277310924369748	0.6285211267605634	0.008336372481633452	0.033343172739204834	0.0
RIL_24	116	1	1	1	0	0.9747899159663865	0.008335084401484906	0.00833450537312588	0.008333926465426108	0.0
RIL_25	119	0	0	0	0	1.0	0.0	0.0	0.0	0.0
RIL_26	0	119	0	0	0	0.0	1.0	0.0	0.0	0.0
RIL_27	93	24	0	2	0	0.7815126050420168	0.200364809877929	0.0	0.01666918407255475	0.0
RIL_28	0	118	1	0	0	0.0	0.9915966386554622	0.008333916940962253	0.0	0.0
RIL_30	0	117	2	0	0	0.0	0.9831932773109243	0.016669001260680768	0.0	0.0
RIL_31	117	1	1	0	0	0.9831932773109243	0.008334500630340384	0.008333921723628856	0.0	0.0
RIL_32	118	0	1	0	0	0.9915966386554622	0.0	0.008333916940962253	0.0	0.0
RIL_33	89	28	0	2	0	0.7478991596638656	0.2338245614035088	0.0	0.0166692054253995	0.0
RIL_34	0	119	0	0	0	0.0	1.0	0.0	0.0	0.0
RIL_35	0	119	0	0	0	0.0	1.0	0.0	0.0	0.0
RIL_37	118	0	1	0	0	0.9915966386554622	0.0	0.008333916940962253	0.0	0.0
RIL_38	0	119	0	0	0	0.0	1.0	0.0	0.0	0.0
RIL_39	78	3	27	11	0	0.6554621848739496	0.0250719853922326	0.22560059735017432	0.0917384254051597	0.0
RIL_40	2	114	0	3	0	0.01680672268907563	0.9578479135776318	0.0	0.025005281399602716	0.0
RIL_41	0	119	0	0	0	0.0	1.0	0.0	0.0	0.0
RIL_43	117	0	1	1	0	0.9831932773109243	0.0	0.008334500630340384	0.008333921723628856	0.0
RIL_45	107	3	4	5	0	0.8991596638655462	0.02502102607232969	0.03335440756807786	0.04168141664411339	0.0
RIL_46	31	29	20	39	0	0.2605042016806723	0.2431651634723788	0.16735887781728603	0.3258934144095224	0.0
RIL_47	3	77	25	14	0	0.025210084033613446	0.6469217735103078	0.20890410834963363	0.11678244091903771	0.0
RIL_48	118	0	0	1	0	0.9915966386554622	0.0	0.0	0.008333916940962253	0.0
RIL_49	7	79	10	23	0	0.058823529411764705	0.6635375494071146	0.0835265852585093	0.19197720953822808	0.0
RIL_50	1	108	0	10	0	0.008403361344537815	0.9074989408275668	0.0	0.08339177546945635	0.0
