# Supplementary material for: PySmooth: a Python tool for the removal and correction of genotyping errors
Source: BMC Res Notes. 2024 Apr 11;17:103. doi: 10.1186/s13104-024-06753-4 (PMC11010338; doi:10.1186/s13104-024-06753-4)
Supplement: Supplementary file 1 — Additional file 1 [file 13104_2024_6753_MOESM1_ESM.zip › Example_input_output/my_output_chr1_imputed_stats.csv]

A_count	B_count	H_count	U_count	S_count	A_count_perc	B_count_perc	H_count_perc	U_count_perc	S_count_perc
0	119	0	0	0	0.0	1.0	0.0	0.0	0.0
119	0	0	0	0	1.0	0.0	0.0	0.0	0.0
119	0	0	0	0	1.0	0.0	0.0	0.0	0.0
119	0	0	0	0	1.0	0.0	0.0	0.0	0.0
0	119	0	0	0	0.0	1.0	0.0	0.0	0.0
119	0	0	0	0	1.0	0.0	0.0	0.0	0.0
0	119	0	0	0	0.0	1.0	0.0	0.0	0.0
52	3	64	0	0	0.4369747899159664	0.025117849855765848	0.5357347974221983	0.0	0.0
119	0	0	0	0	1.0	0.0	0.0	0.0	0.0
119	0	0	0	0	1.0	0.0	0.0	0.0	0.0
0	119	0	0	0	0.0	1.0	0.0	0.0	0.0
119	0	0	0	0	1.0	0.0	0.0	0.0	0.0
0	119	0	0	0	0.0	1.0	0.0	0.0	0.0
119	0	0	0	0	1.0	0.0	0.0	0.0	0.0
119	0	0	0	0	1.0	0.0	0.0	0.0	0.0
0	119	0	0	0	0.0	1.0	0.0	0.0	0.0
119	0	0	0	0	1.0	0.0	0.0	0.0	0.0
119	0	0	0	0	1.0	0.0	0.0	0.0	0.0
38	81	0	0	0	0.31932773109243695	0.6788506232833298	0.0	0.0	0.0
119	0	0	0	0	1.0	0.0	0.0	0.0	0.0
119	0	0	0	0	1.0	0.0	0.0	0.0	0.0
0	119	0	0	0	0.0	1.0	0.0	0.0	0.0
95	24	0	0	0	0.7983193277310925	0.20033670033670034	0.0	0.0	0.0
0	119	0	0	0	0.0	1.0	0.0	0.0	0.0
0	119	0	0	0	0.0	1.0	0.0	0.0	0.0
119	0	0	0	0	1.0	0.0	0.0	0.0	0.0
119	0	0	0	0	1.0	0.0	0.0	0.0	0.0
91	28	0	0	0	0.7647058823529411	0.2337917485265226	0.0	0.0	0.0
0	119	0	0	0	0.0	1.0	0.0	0.0	0.0
0	119	0	0	0	0.0	1.0	0.0	0.0	0.0
119	0	0	0	0	1.0	0.0	0.0	0.0	0.0
0	119	0	0	0	0.0	1.0	0.0	0.0	0.0
115	0	4	0	0	0.9663865546218487	0.0	0.033342673017652	0.0	0.0
0	119	0	0	0	0.0	1.0	0.0	0.0	0.0
0	119	0	0	0	0.0	1.0	0.0	0.0	0.0
119	0	0	0	0	1.0	0.0	0.0	0.0	0.0
119	0	0	0	0	1.0	0.0	0.0	0.0	0.0
47	40	32	0	0	0.3949579831932773	0.3350225225225225	0.2672680632272578	0.0	0.0
0	105	14	0	0	0.0	0.8823529411764706	0.1167811579980373	0.0	0.0
119	0	0	0	0	1.0	0.0	0.0	0.0	0.0
0	119	0	0	0	0.0	1.0	0.0	0.0	0.0
0	119	0	0	0	0.0	1.0	0.0	0.0	0.0
