# Supplementary material for: PySmooth: a Python tool for the removal and correction of genotyping errors
Source: BMC Res Notes. 2024 Apr 11;17:103. doi: 10.1186/s13104-024-06753-4 (PMC11010338; doi:10.1186/s13104-024-06753-4)
Supplement: Supplementary file 1 — Additional file 1 [file 13104_2024_6753_MOESM1_ESM.zip › Example_input_output/my_output_singletons_stats.csv]

	A -> Singletons	B -> Singletons	H -> Singletons	S_count	A_count	B_count	H_count	U_count	A_count_perc	B_count_perc	H_count_perc	U_count_perc	S_count_perc
RIL_1	0.0	0.0	0.0	0.0	0.0	119.0	0.0	0	0.0	1.0	0.0	0.0	0.0
RIL_2	0.0	0.0	0.0	0.0	119.0	0.0	0.0	0	1.0	0.0	0.0	0.0	0.0
RIL_3	0.0	0.0	5.0	5.0	106.0	0.0	0.0	8	0.8907563025210085	0.0	0.0	0.06722689075630252	0.04201680672268908
RIL_4	0.0	2.0	0.0	2.0	114.0	0.0	0.0	3	0.957983193277311	0.0	0.0	0.025210084033613446	0.01680672268907563
RIL_5	0.0	0.0	0.0	0.0	0.0	119.0	0.0	0	0.0	1.0	0.0	0.0	0.0
RIL_6	0.0	0.0	0.0	0.0	119.0	0.0	0.0	0	1.0	0.0	0.0	0.0	0.0
RIL_7	0.0	0.0	1.0	1.0	0.0	117.0	0.0	1	0.0	0.9831932773109243	0.0	0.008403361344537815	0.008403361344537815
RIL_10	6.0	9.0	6.0	21.0	34.0	3.0	37.0	24	0.2857142857142857	0.025210084033613446	0.31092436974789917	0.20168067226890757	0.17647058823529413
RIL_11	0.0	0.0	1.0	1.0	117.0	0.0	0.0	1	0.9831932773109243	0.0	0.0	0.008403361344537815	0.008403361344537815
RIL_12	0.0	0.0	0.0	0.0	119.0	0.0	0.0	0	1.0	0.0	0.0	0.0	0.0
RIL_13	0.0	0.0	1.0	1.0	0.0	117.0	0.0	1	0.0	0.9831932773109243	0.0	0.008403361344537815	0.008403361344537815
RIL_14	0.0	0.0	0.0	0.0	119.0	0.0	0.0	0	1.0	0.0	0.0	0.0	0.0
RIL_16	0.0	0.0	0.0	0.0	0.0	119.0	0.0	0	0.0	1.0	0.0	0.0	0.0
RIL_18	0.0	0.0	0.0	0.0	119.0	0.0	0.0	0	1.0	0.0	0.0	0.0	0.0
RIL_19	0.0	0.0	0.0	0.0	119.0	0.0	0.0	0	1.0	0.0	0.0	0.0	0.0
RIL_20	1.0	0.0	1.0	2.0	0.0	117.0	0.0	0	0.0	0.9831932773109243	0.0	0.0	0.01680672268907563
RIL_21	0.0	0.0	1.0	1.0	116.0	0.0	0.0	2	0.9747899159663865	0.0	0.0	0.01680672268907563	0.008403361344537815
RIL_22	0.0	0.0	5.0	5.0	114.0	0.0	0.0	0	0.957983193277311	0.0	0.0	0.0	0.04201680672268908
RIL_23	1.0	0.0	1.0	2.0	38.0	75.0	0.0	4	0.31932773109243695	0.6302521008403361	0.0	0.03361344537815126	0.01680672268907563
RIL_24	0.0	1.0	1.0	2.0	116.0	0.0	0.0	1	0.9747899159663865	0.0	0.0	0.008403361344537815	0.01680672268907563
RIL_25	0.0	0.0	0.0	0.0	119.0	0.0	0.0	0	1.0	0.0	0.0	0.0	0.0
RIL_26	0.0	0.0	0.0	0.0	0.0	119.0	0.0	0	0.0	1.0	0.0	0.0	0.0
RIL_27	0.0	0.0	0.0	0.0	93.0	24.0	0.0	2	0.7815126050420168	0.20168067226890757	0.0	0.01680672268907563	0.0
RIL_28	0.0	0.0	1.0	1.0	0.0	118.0	0.0	0	0.0	0.9915966386554622	0.0	0.0	0.008403361344537815
RIL_30	0.0	0.0	2.0	2.0	0.0	117.0	0.0	0	0.0	0.9831932773109243	0.0	0.0	0.01680672268907563
RIL_31	0.0	1.0	1.0	2.0	117.0	0.0	0.0	0	0.9831932773109243	0.0	0.0	0.0	0.01680672268907563
RIL_32	0.0	0.0	1.0	1.0	118.0	0.0	0.0	0	0.9915966386554622	0.0	0.0	0.0	0.008403361344537815
RIL_33	0.0	0.0	0.0	0.0	89.0	28.0	0.0	2	0.7478991596638656	0.23529411764705882	0.0	0.01680672268907563	0.0
RIL_34	0.0	0.0	0.0	0.0	0.0	119.0	0.0	0	0.0	1.0	0.0	0.0	0.0
RIL_35	0.0	0.0	0.0	0.0	0.0	119.0	0.0	0	0.0	1.0	0.0	0.0	0.0
RIL_37	0.0	0.0	1.0	1.0	118.0	0.0	0.0	0	0.9915966386554622	0.0	0.0	0.0	0.008403361344537815
RIL_38	0.0	0.0	0.0	0.0	0.0	119.0	0.0	0	0.0	1.0	0.0	0.0	0.0
RIL_39	0.0	3.0	23.0	26.0	78.0	0.0	4.0	11	0.6554621848739496	0.0	0.03361344537815126	0.09243697478991597	0.2184873949579832
RIL_40	2.0	0.0	0.0	2.0	0.0	114.0	0.0	3	0.0	0.957983193277311	0.0	0.025210084033613446	0.01680672268907563
RIL_41	0.0	0.0	0.0	0.0	0.0	119.0	0.0	0	0.0	1.0	0.0	0.0	0.0
RIL_43	0.0	0.0	1.0	1.0	117.0	0.0	0.0	1	0.9831932773109243	0.0	0.0	0.008403361344537815	0.008403361344537815
RIL_45	0.0	3.0	4.0	7.0	107.0	0.0	0.0	5	0.8991596638655462	0.0	0.0	0.04201680672268908	0.058823529411764705
RIL_46	7.0	2.0	4.0	13.0	24.0	27.0	16.0	39	0.20168067226890757	0.226890756302521	0.13445378151260504	0.3277310924369748	0.1092436974789916
RIL_47	3.0	0.0	11.0	14.0	0.0	77.0	14.0	14	0.0	0.6470588235294118	0.11764705882352941	0.11764705882352941	0.11764705882352941
RIL_48	0.0	0.0	0.0	0.0	118.0	0.0	0.0	1	0.9915966386554622	0.0	0.0	0.008403361344537815	0.0
RIL_49	7.0	0.0	10.0	17.0	0.0	79.0	0.0	23	0.0	0.6638655462184874	0.0	0.19327731092436976	0.14285714285714285
RIL_50	1.0	0.0	0.0	1.0	0.0	108.0	0.0	10	0.0	0.907563025210084	0.0	0.08403361344537816	0.008403361344537815
